# Supplementary material for: Herpetrione, a New Type of PPARα Ligand as a Therapeutic Strategy Against Nonalcoholic Steatohepatitis
Source: Research (Wash D C). 2023 Nov 30;6:0276. doi: 10.34133/research.0276 (PMC10687582; doi:10.34133/research.0276)
Supplement: Supplementary 1 — Figs. S1 to S8 Table S1 [file research.0276.f1.zip]

Archive with 9 entries (9 files):
- Figure-S1.tif
- Figure-S2.tif
- Figure-S3.tif
- Figure-S4.tif
- Figure-S5.tif
- Figure-S6.tif
- Figure-S7.tif
- Figure-S8.tif
- Supplemental Material.docx
